# Supplementary material for: The variability of emotions, physical complaints, intention, and self-efficacy: an ecological momentary assessment study in older adults
Source: PeerJ. 2022 May 19;10:e13234. doi: 10.7717/peerj.13234 (PMC9124457; doi:10.7717/peerj.13234)
Supplement: Supplemental Information 1 [file peerj-10-13234-s001.zip]

Archive with 2 entries (2 files):
- Data_PeerJ.sav
- Script_R_PeerJ.R
