# Supplementary material for: The variability of emotions, physical complaints, intention, and self-efficacy: an ecological momentary assessment study in older adults
Source: PeerJ. 2022 May 19;10:e13234. doi: 10.7717/peerj.13234 (PMC9124457; doi:10.7717/peerj.13234)
Supplement: Supplemental Information 1 [file peerj-10-13234-s001.zip › Script_R_PeerJ.R]

####analyses without participants p015, p028 and p058####

library(haven)
data_triggerlevel_clean <- read_sav("Data_PeerJ.sav")

#####multilevel analyses - triggers nested within days, nested within subjects
#Variability between subjects + random slope for day and trigger#
library(lme4)
library(lmerTest)
library(insight)
class(data_triggerlevel_clean$IDnumber)
data_triggerlevel_clean$IDnumber <- as.factor(data_triggerlevel_clean$IDnumber)
class(data_triggerlevel_clean$IDnumber)


###PAIN###
#random subject intercept - repeated measures within subject (day to day variation part of the residual variance)
fit_pain <- lmer(pain ~ 1 + (1|IDnumber), data=data_triggerlevel_clean)
summary(fit_pain)

rand(fit_pain) #significant effect - significant variation between subjects

var_pain <- get_variance(fit_pain)
var_pain$var.random/(var_pain$var.residual+var_pain$var.random) #69.08% of the variance is explained by differences between subjects

#random subject intercept en random intercept for day: takes also variation within and between days into account

fit_pain2 <- lmer(pain ~ 1 + (1|IDnumber/Day_EMA), data=data_triggerlevel_clean)
summary(fit_pain2)

rand(fit_pain2) #significant effect - significant variation between subjects and within subject between days

var_pain2 <- get_variance(fit_pain2) 
var_pain2$var.random/(var_pain2$var.residual+var_pain2$var.random) #77.7% of the variance is explained by differences between subjects and between days
var_pain2$var.intercept[1]/(var_pain2$var.residual+var_pain2$var.random) #10.4% of the variance is explained by differences between days (within subject)
var_pain2$var.intercept[2]/(var_pain2$var.residual+var_pain2$var.random) #67.3% of the variance is explained by differences between the subjects
var_pain2$var.residual/(var_pain2$var.residual+var_pain2$var.random) #22.3% of the variance is explained by differences within subjects and within days


###INTENTION###
#random subject intercept
fit_intention <- lmer(intention ~ 1 + (1|IDnumber), data=data_triggerlevel_clean)
summary(fit_intention)

rand(fit_intention) #significant effect

var_intention <- get_variance(fit_intention)
var_intention$var.random/(var_intention$var.residual+var_intention$var.random) #32.5% of the variance is explained by differences between subjects

#random subject intercept en random intercept for day

fit_intention2 <- lmer(intention ~ 1 + (1|IDnumber/Day_EMA), data=data_triggerlevel_clean)
summary(fit_intention2)

rand(fit_intention2) #significant effect

var_intention2 <- get_variance(fit_intention2) 
var_intention2$var.random/(var_intention2$var.residual+var_intention2$var.random) #34.2% of the variance is explained by differences between subjects and between days
var_intention2$var.intercept[1]/(var_intention2$var.residual+var_intention2$var.random) #2.0% of the variance is explained by differences between days (within subject)
var_intention2$var.intercept[2]/(var_intention2$var.residual+var_intention2$var.random) #32.2% of the variance is explained by differences between the subjects
var_intention2$var.residual/(var_intention2$var.residual+var_intention2$var.random) #65.8% of the variance is explained by differences within subjects and within days


###SELF-EFFICACY###
#random subject intercept
fit_self_efficacy <- lmer(self_efficacy ~ 1 + (1|IDnumber), data=data_triggerlevel_clean)
summary(fit_self_efficacy)

rand(fit_self_efficacy) #significant effect

var_self_efficacy <- get_variance(fit_self_efficacy)
var_self_efficacy$var.random/(var_self_efficacy$var.residual+var_self_efficacy$var.random) #42.3% of the variance is explained by differences between subjects

#random subject intercept en random intercept for day
fit_self_efficacy2 <- lmer(self_efficacy ~ 1 + (1|IDnumber/Day_EMA), data=data_triggerlevel_clean)
summary(fit_self_efficacy2)

rand(fit_self_efficacy2) #significant effect

var_self_efficacy2 <- get_variance(fit_self_efficacy2) 
var_self_efficacy2$var.random/(var_self_efficacy2$var.residual+var_self_efficacy2$var.random) #47.5% of the variance is explained by differences between subjects and between days
var_self_efficacy2$var.intercept[1]/(var_self_efficacy2$var.residual+var_self_efficacy2$var.random) #6.2% of the variance is explained by differences between days (within subject)
var_self_efficacy2$var.intercept[2]/(var_self_efficacy2$var.residual+var_self_efficacy2$var.random) #41.3% of the variance is explained by differences between the subjects
var_self_efficacy2$var.residual/(var_self_efficacy2$var.residual+var_self_efficacy2$var.random) #52.5% of the variance is explained by differences within subjects and within days


###FATIGUE###
#random subject intercept
fit_fatigue <- lmer(fatigue ~ 1 + (1|IDnumber), data=data_triggerlevel_clean)
summary(fit_fatigue)

rand(fit_fatigue) #significant effect

var_fatigue <- get_variance(fit_fatigue)
var_fatigue$var.random/(var_fatigue$var.residual+var_fatigue$var.random) #36.7% of the variance is explained by differences between subjects

#random subject intercept en random intercept for day
fit_fatigue2 <- lmer(fatigue ~ 1 + (1|IDnumber/Day_EMA), data=data_triggerlevel_clean)
summary(fit_fatigue2)

rand(fit_fatigue2) #significant effect

var_fatigue2 <- get_variance(fit_fatigue2) 
var_fatigue2$var.random/(var_fatigue2$var.residual+var_fatigue2$var.random) #48.1% of the variance is explained by differences between subjects and between days
var_fatigue2$var.intercept[1]/(var_fatigue2$var.residual+var_fatigue2$var.random) #13.7% of the variance is explained by differences between days (within subject)
var_fatigue2$var.intercept[2]/(var_fatigue2$var.residual+var_fatigue2$var.random) #34.4% of the variance is explained by differences between the subjects
var_fatigue2$var.residual/(var_fatigue2$var.residual+var_fatigue2$var.random) #51.9% of the variance is explained by differences within subjects and within days


###DIZZINESS###
#random subject intercept
fit_dizziness <- lmer(dizziness ~ 1 + (1|IDnumber), data=data_triggerlevel_clean)
summary(fit_dizziness)

rand(fit_dizziness) #significant effect

var_dizziness <- get_variance(fit_dizziness)
var_dizziness$var.random/(var_dizziness$var.residual+var_dizziness$var.random) #41.0% of the variance is explained by differences between subjects

#random subject intercept en random intercept for day
fit_dizziness2 <- lmer(dizziness ~ 1 + (1|IDnumber/Day_EMA), data=data_triggerlevel_clean)
summary(fit_dizziness2)

rand(fit_dizziness2) #significant effect 

var_dizziness2 <- get_variance(fit_dizziness2) 
var_dizziness2$var.random/(var_dizziness2$var.residual+var_dizziness2$var.random) #52.8% of the variance is explained by differences between subjects and between days
var_dizziness2$var.intercept[1]/(var_dizziness2$var.residual+var_dizziness2$var.random) #14.2% of the variance is explained by differences between days (within subject)
var_dizziness2$var.intercept[2]/(var_dizziness2$var.residual+var_dizziness2$var.random)  #38.6% of the variance is explained by differences between the subjects
var_dizziness2$var.residual/(var_dizziness2$var.residual+var_dizziness2$var.random) #47.2% of the variance is explained by differences within subjects and within days


###STIFFNESS###
#random subject intercept 
fit_stiffness <- lmer(stiffness ~ 1 + (1|IDnumber), data=data_triggerlevel_clean)
summary(fit_stiffness)

rand(fit_stiffness) #significant effect

var_stiffness <- get_variance(fit_stiffness)
var_stiffness$var.random/(var_stiffness$var.residual+var_stiffness$var.random) #57.8% of the variance is explained by differences between subjects

#random subject intercept en random intercept for day
fit_stiffness2 <- lmer(stiffness ~ 1 + (1|IDnumber/Day_EMA), data=data_triggerlevel_clean)
summary(fit_stiffness2)

rand(fit_stiffness2) #significant effect 

var_stiffness2 <- get_variance(fit_stiffness2) 
var_stiffness2$var.random/(var_stiffness2$var.residual+var_stiffness2$var.random) #71.9% of the variance is explained by differences between subjects and between days
var_stiffness2$var.intercept[1]/(var_stiffness2$var.residual+var_stiffness2$var.random) #17.1% of the variance is explained by differences between days (within subject)
var_stiffness2$var.intercept[2]/(var_stiffness2$var.residual+var_stiffness2$var.random) #54.8% of the variance is explained by differences between the subjects
var_stiffness2$var.residual/(var_stiffness2$var.residual+var_stiffness2$var.random) #28.1% of the variance is explained by differences within subjects and within days


###SHORTNESS OF BREATH###
#random subject intercept
fit_shortness_of_breath <- lmer(shortness_of_breath ~ 1 + (1|IDnumber), data=data_triggerlevel_clean)
summary(fit_shortness_of_breath)

rand(fit_shortness_of_breath) #significant effect 

var_shortness_of_breath <- get_variance(fit_shortness_of_breath)
var_shortness_of_breath$var.random/(var_shortness_of_breath$var.residual+var_shortness_of_breath$var.random) #61.0% of the variance is explained by differences between subjects

#random subject intercept en random intercept for day
fit_shortness_of_breath2 <- lmer(shortness_of_breath ~ 1 + (1|IDnumber/Day_EMA), data=data_triggerlevel_clean)
summary(fit_shortness_of_breath2)

rand(fit_shortness_of_breath2) #significant effect 

var_shortness_of_breath2 <- get_variance(fit_shortness_of_breath2) 
var_shortness_of_breath2$var.random/(var_shortness_of_breath2$var.residual+var_shortness_of_breath2$var.random) #70.2% of the variance is explained by differences between subjects and between days
var_shortness_of_breath2$var.intercept[1]/(var_shortness_of_breath2$var.residual+var_shortness_of_breath2$var.random) #12.4% of the variance is explained by differences between days (within subject)
var_shortness_of_breath2$var.intercept[2]/(var_shortness_of_breath2$var.residual+var_shortness_of_breath2$var.random)  #57.9% of the variance is explained by differences between the subjects
var_shortness_of_breath2$var.residual/(var_shortness_of_breath2$var.residual+var_shortness_of_breath2$var.random) #29.8% of the variance is explained by differences within subjects and within days


###CHEERFULNESS###
#random subject intercept 
fit_cheerfulness <- lmer(cheerfulness ~ 1 + (1|IDnumber), data=data_triggerlevel_clean)
summary(fit_cheerfulness)

rand(fit_cheerfulness) #significant effect 

var_cheerfulness <- get_variance(fit_cheerfulness)
var_cheerfulness$var.random/(var_cheerfulness$var.residual+var_cheerfulness$var.random) #51.1% of the variance is explained by differences between subjects

#random subject intercept en random intercept for day
fit_cheerfulness2 <- lmer(cheerfulness ~ 1 + (1|IDnumber/Day_EMA), data=data_triggerlevel_clean)
summary(fit_cheerfulness2)

rand(fit_cheerfulness2) #significant effect

var_cheerfulness2 <- get_variance(fit_cheerfulness2) 
var_cheerfulness2$var.random/(var_cheerfulness2$var.residual+var_cheerfulness2$var.random) #57.6% of the variance is explained by differences between subjects and between days
var_cheerfulness2$var.intercept[1]/(var_cheerfulness2$var.residual+var_cheerfulness2$var.random) #7.4% of the variance is explained by differences between days (within subject)
var_cheerfulness2$var.intercept[2]/(var_cheerfulness2$var.residual+var_cheerfulness2$var.random)  #50.2% of the variance is explained by differences between the subjects
var_cheerfulness2$var.residual/(var_cheerfulness2$var.residual+var_cheerfulness2$var.random) #42.4% of the variance is explained by differences within subjects and within days


###ENTHUSIASM###
#random subject intercept
fit_enthusiasm <- lmer(enthusiasm ~ 1 + (1|IDnumber), data=data_triggerlevel_clean)
summary(fit_enthusiasm)

rand(fit_enthusiasm) #significant effect 

var_enthusiasm <- get_variance(fit_enthusiasm)
var_enthusiasm$var.random/(var_enthusiasm$var.residual+var_enthusiasm$var.random) #54.2% of the variance is explained by differences between subjects

#random subject intercept en random intercept for day
fit_enthusiasm2 <- lmer(enthusiasm ~ 1 + (1|IDnumber/Day_EMA), data=data_triggerlevel_clean)
summary(fit_enthusiasm2)

rand(fit_enthusiasm2) #significant effect 

var_enthusiasm2 <- get_variance(fit_enthusiasm2) 
var_enthusiasm2$var.random/(var_enthusiasm2$var.residual+var_enthusiasm2$var.random) #59.4% of the variance is explained by differences between subjects and between days
var_enthusiasm2$var.intercept[1]/(var_enthusiasm2$var.residual+var_enthusiasm2$var.random) #6.1% of the variance is explained by differences between days (within subject)
var_enthusiasm2$var.intercept[2]/(var_enthusiasm2$var.residual+var_enthusiasm2$var.random) #53.3% of the variance is explained by differences between the subjects
var_enthusiasm2$var.residual/(var_enthusiasm2$var.residual+var_enthusiasm2$var.random) #40.6% of the variance is explained by differences within subjects and within days


###RELAXATION###
#random subject intercept 
fit_relaxation <- lmer(relaxation ~ 1 + (1|IDnumber), data=data_triggerlevel_clean)
summary(fit_relaxation)

rand(fit_relaxation) #significant effect 

var_relaxation <- get_variance(fit_relaxation)
var_relaxation$var.random/(var_relaxation$var.residual+var_relaxation$var.random) #40.8% of the variance is explained by differences between subjects

#random subject intercept en random intercept for day
fit_relaxation2 <- lmer(relaxation ~ 1 + (1|IDnumber/Day_EMA), data=data_triggerlevel_clean)
summary(fit_relaxation2)

rand(fit_relaxation2) #significant effect 

var_relaxation2 <- get_variance(fit_relaxation2) 
var_relaxation2$var.random/(var_relaxation2$var.residual+var_relaxation2$var.random) #46.1% of the variance is explained by differences between subjects and between days
var_relaxation2$var.intercept[1]/(var_relaxation2$var.residual+var_relaxation2$var.random) #5.9% of the variance is explained by differences between days (within subject)
var_relaxation2$var.intercept[2]/(var_relaxation2$var.residual+var_relaxation2$var.random) #40.1% of the variance is explained by differences between the subjects
var_relaxation2$var.residual/(var_relaxation2$var.residual+var_relaxation2$var.random) #53.9% of the variance is explained by differences within subjects and within days


###SATISFACTION###
#random subject intercept 
fit_satisfaction <- lmer(satisfaction ~ 1 + (1|IDnumber), data=data_triggerlevel_clean)
summary(fit_satisfaction)

rand(fit_satisfaction) #significant effect 

var_satisfaction <- get_variance(fit_satisfaction)
var_satisfaction$var.random/(var_satisfaction$var.residual+var_satisfaction$var.random) #40.9% of the variance is explained by differences between subjects

#random subject intercept en random intercept for day
fit_satisfaction2 <- lmer(satisfaction ~ 1 + (1|IDnumber/Day_EMA), data=data_triggerlevel_clean)
summary(fit_satisfaction2)

rand(fit_satisfaction2)  #significant effect 

var_satisfaction2 <- get_variance(fit_satisfaction2) 
var_satisfaction2$var.random/(var_satisfaction2$var.residual+var_satisfaction2$var.random) #46.7% of the variance is explained by differences between subjects and between days
var_satisfaction2$var.intercept[1]/(var_satisfaction2$var.residual+var_satisfaction2$var.random) #6.5% of the variance is explained by differences between days (within subject)
var_satisfaction2$var.intercept[2]/(var_satisfaction2$var.residual+var_satisfaction2$var.random) #40.1% of the variance is explained by differences between the subjects
var_satisfaction2$var.residual/(var_satisfaction2$var.residual+var_satisfaction2$var.random) #53.3% of the variance is explained by differences within subjects and within days


###INSECURITY###
#random subject intercept 
fit_insecurity <- lmer(insecurity ~ 1 + (1|IDnumber), data=data_triggerlevel_clean)
summary(fit_insecurity)

rand(fit_insecurity) #significant effect

var_insecurity <- get_variance(fit_insecurity)
var_insecurity$var.random/(var_insecurity$var.residual+var_insecurity$var.random) #44.6% of the variance is explained by differences between subjects

#random subject intercept en random intercept for day
fit_insecurity2 <- lmer(insecurity ~ 1 + (1|IDnumber/Day_EMA), data=data_triggerlevel_clean)
summary(fit_insecurity2)

rand(fit_insecurity2) #significant effect 

var_insecurity2 <- get_variance(fit_insecurity2) 
var_insecurity2$var.random/(var_insecurity2$var.residual+var_insecurity2$var.random)  #51.3% of the variance is explained by differences between subjects and between days
var_insecurity2$var.intercept[1]/(var_insecurity2$var.residual+var_insecurity2$var.random) #7.9% of the variance is explained by differences between days (within subject)
var_insecurity2$var.intercept[2]/(var_insecurity2$var.residual+var_insecurity2$var.random) #43.4% of the variance is explained by differences between the subjects
var_insecurity2$var.residual/(var_insecurity2$var.residual+var_insecurity2$var.random) #48.7% of the variance is explained by differences within subjects and within days


###IRRITATION###
#random subject intercept 
fit_irritation <- lmer(irritation ~ 1 + (1|IDnumber), data=data_triggerlevel_clean)
summary(fit_irritation)

rand(fit_irritation) #significant effect

var_irritation <- get_variance(fit_irritation)
var_irritation$var.random/(var_irritation$var.residual+var_irritation$var.random) #30.6% of the variance is explained by differences between subjects

#random subject intercept en random intercept for day
fit_irritation2 <- lmer(irritation ~ 1 + (1|IDnumber/Day_EMA), data=data_triggerlevel_clean)
summary(fit_irritation2)

rand(fit_irritation2) #significant effect 

var_irritation2 <- get_variance(fit_irritation2) 
var_irritation2$var.random/(var_irritation2$var.residual+var_irritation2$var.random) #43.6% of the variance is explained by differences between subjects and between days
var_irritation2$var.intercept[1]/(var_irritation2$var.residual+var_irritation2$var.random) #14.4% of the variance is explained by differences between days (within subject)
var_irritation2$var.intercept[2]/(var_irritation2$var.residual+var_irritation2$var.random) #29.2% of the variance is explained by differences between the subjects
var_irritation2$var.residual/(var_irritation2$var.residual+var_irritation2$var.random) #56.4% of the variance is explained by differences within subjects and within days


###ANXIOUSNESS###
#random subject intercept 
fit_anxiousness <- lmer(anxiousness ~ 1 + (1|IDnumber), data=data_triggerlevel_clean)
summary(fit_anxiousness)

rand(fit_anxiousness) #significant effect 

var_anxiousness <- get_variance(fit_anxiousness)
var_anxiousness$var.random/(var_anxiousness$var.residual+var_anxiousness$var.random) #42.3% of the variance is explained by differences between subjects

#random subject intercept en random intercept for day
fit_anxiousness2 <- lmer(anxiousness ~ 1 + (1|IDnumber/Day_EMA), data=data_triggerlevel_clean)
summary(fit_anxiousness2)

rand(fit_anxiousness2) #significant effect

var_anxiousness2 <- get_variance(fit_anxiousness2) 
var_anxiousness2$var.random/(var_anxiousness2$var.residual+var_anxiousness2$var.random) #57.1% of the variance is explained by differences between subjects and between days
var_anxiousness2$var.intercept[1]/(var_anxiousness2$var.residual+var_anxiousness2$var.random) #18.5% of the variance is explained by differences between days (within subject)
var_anxiousness2$var.intercept[2]/(var_anxiousness2$var.residual+var_anxiousness2$var.random) #38.6% of the variance is explained by differences between the subjects
var_anxiousness2$var.residual/(var_anxiousness2$var.residual+var_anxiousness2$var.random) #42.9% of the variance is explained by differences within subjects and within days


###FEELING DOWN###
#random subject intercept 
fit_feeling_down <- lmer(feeling_down ~ 1 + (1|IDnumber), data=data_triggerlevel_clean)
summary(fit_feeling_down)

rand(fit_feeling_down)  #significant effect

var_feeling_down <- get_variance(fit_feeling_down)
var_feeling_down$var.random/(var_feeling_down$var.residual+var_feeling_down$var.random) #36.5% of the variance is explained by differences between subjects

#random subject intercept en random intercept for day
fit_feeling_down2 <- lmer(feeling_down ~ 1 + (1|IDnumber/Day_EMA), data=data_triggerlevel_clean)
summary(fit_feeling_down2)

rand(fit_feeling_down2) #significant effect 

var_feeling_down2 <- get_variance(fit_feeling_down2) 
var_feeling_down2$var.random/(var_feeling_down2$var.residual+var_feeling_down2$var.random) #48.9% of the variance is explained by differences between subjects and between days
var_feeling_down2$var.intercept[1]/(var_feeling_down2$var.residual+var_feeling_down2$var.random) #14.3% of the variance is explained by differences between days (within subject)
var_feeling_down2$var.intercept[2]/(var_feeling_down2$var.residual+var_feeling_down2$var.random) #34.6% of the variance is explained by differences between the subjects
var_feeling_down2$var.residual/(var_feeling_down2$var.residual+var_feeling_down2$var.random) #51.1% of the variance is explained by differences within subjects and within days
